# Supplementary material for: Immunity to Sda1 Protects against Infection by Sda1+ and Sda1− Serotypes of Group A Streptococcus
Source: Vaccines (Basel). 2022 Jan 11;10(1):102. doi: 10.3390/vaccines10010102 (PMC8779841; doi:10.3390/vaccines10010102)
Supplement: Supplementary file 1 [file vaccines-10-00102-s001.zip]

Archive with 1 entries (1 files):
- Supplementary_Figure_S3.pdf
